# Supplementary material for: Intraperitoneal Administration of S100A8 Ameliorates Experimental Acute Colitis in Rats
Source: Biology (Basel). 2024 Nov 11;13(11):916. doi: 10.3390/biology13110916 (PMC11592024; doi:10.3390/biology13110916)
Supplement: Supplementary file 1 [file biology-13-00916-s001.zip]

Archive with 1 entries (1 files):
- biology-3279716-supplementary.pdf
